# Supplementary material for: Spinal Cord Motion in Degenerative Cervical Myelopathy: The Level of the Stenotic Segment and Gender Cause Altered Pathodynamics
Source: J Clin Med. 2021 Aug 25;10(17):3788. doi: 10.3390/jcm10173788 (PMC8432264; doi:10.3390/jcm10173788)
Supplement: Supplementary file 1 [file jcm-10-03788-s001.zip]

Archive with 1 entries (1 files):
- jcm-1322054-supplementary.pdf
